# Supplementary material for: Accumulation of Fungal Pathogens Infecting the Invasive Spotted Lanternfly, Lycorma delicatula
Source: Insects. 2023 Nov 27;14(12):912. doi: 10.3390/insects14120912 (PMC10871119; doi:10.3390/insects14120912)
Supplement: Supplementary file 1 [file insects-14-00912-s001.zip]

Archive with 1 entries (1 files):
- insects-2718669-supplementary.pdf
